# Supplementary material for: The Length Polymorphism of the 9th Intron in the Avian CHD1 Gene Allows Sex Determination in Some Species of Palaeognathae
Source: Genes (Basel). 2022 Mar 12;13(3):507. doi: 10.3390/genes13030507 (PMC8954394; doi:10.3390/genes13030507)
Supplement: Supplementary file 1 [file genes-13-00507-s001.zip]

Archive with 3 entries (2 files):
- Supplementary-files/
- Supplementary-files/Supplementary_Figure S1.pdf
- Supplementary-files/Supplementary_Table S1.xlsx
