# Supplementary material for: The Length Polymorphism of the 9th Intron in the Avian CHD1 Gene Allows Sex Determination in Some Species of Palaeognathae
Source: Genes (Basel). 2022 Mar 12;13(3):507. doi: 10.3390/genes13030507 (PMC8954394; doi:10.3390/genes13030507)
Supplement: Supplementary file 1 [file genes-13-00507-s001.zip › Supplementary-files/Supplementary_Table S1.xlsx]

## Sheet: Supplementary Table S1
		Table S1. Methods used for the molecular sexing of Palaeognathae species
		Order	Species	Method	Gene	Reference	Primers	Findings
		Apterygiformes	Apteryx australis manteui	nested PCR	unknown (but W chromosome-linked)	[42]	k1/k2 and k3/k4	Males: one amplicon not corresponding in length to female amplicon; Female: two different amplicons
		Apterygiformes	Apteryx australis manteui	nested PCR	unknown (but W chromosome-linked)	[42]	k1/k2 and w1/k7	Males: 350 bp; Females 350 bp + 150 bp + many shadow bands
		Apterygiformes	Apteryx australis	PCR	unknown (but W chromosome-linked)	[43]	w5/w7	Males: 350 bp; Females 350 bp + additional about 350 bp (autosomal?) + 200 bp
		Apterygiformes	Apteryx australis manteui	RAPD	unknown (but W chromosome-linked)	[42]	OPA18	Males: many bands but none specific for male; Female: many bands + female specific product about 700 bp
		Apterygiformes	Apteryx haastii	PCR	unknown (but W chromosome-linked)	[43]	w5/w7	Males: 350 bp; Females 350 bp + additional about 350 bp (autosomal?) + 200 bp
		Apterygiformes	Apteryx mantelli	PCR	unknown (but W chromosome-linked)	[43]	w5/w7	Males: 350 bp; Females 350 bp + additional about 350 bp (autosomal?) + 200 bp
		Apterygiformes	Apteryx owenii	PCR	unknown (but W chromosome-linked)	[43]	w5/w7	Males: 350 bp; Females 350 bp + additional about 350 bp (autosomal?) + 200 bp
		Casuariiformes	Casuarius casuarius manteui	nested PCR	unknown (but W chromosome-linked)	[42]	k1/k2 and k3/k4	Males: two amplicons not corresponding in length to female amplicon; Female: three different amplicons one 380 bp
		Casuariiformes	Casuarius casuarius manteui	nested PCR	unknown (but W chromosome-linked)	[42]	k1/k2 and w1/k7	Males: 350 bp; Females: 350 bp + 150 bp + many shadow bands
		Casuariiformes	Casuarius casuarius	RT-PCR melting curve	RASEF, TMEM2	[41]	F and R specific for each marker	Expensive
		Casuariiformes	Dromaius novaehollandiae	Multiplex PCR	unknown (but W chromosome-linked)	[46]	EF9.5/EF9 + ER10	Male: ~ 272 bp; Female: ~ 272 bp + ~ 197 bp
		Casuariiformes	Dromaius novaehollandiae	nested PCR	unknown (but W chromosome-linked)	[42]	k1/k2 and k3/k4	Males: one amplicon 600 bp not corresponding in length to female amplicon; Female: two different amplicons one 380 bp
		Casuariiformes	Dromaius novaehollandiae	nested PCR	unknown (but W chromosome-linked)	[42]	k1/k2 and w1/k7	Males: 350 bp; Females: 350 bp + 150 bp + many shadow bands
		Casuariiformes	Dromaius novaehollandiae	PCR-RFLP	unknown (but W chromosome-linked)	[47]	EF9 + ER10	PCR + digestion with BglII; 4% agarose gel
		Casuariiformes	Dromaius novaehollandiae	PCR	unknown (but W chromosome-linked)	[48]	w1/k7	Two Z bands (300 and 350 bp) and one W band (150 bp) - Males: 300 and 350; Females 300, 350 and 150; 2% agarose gel
		Casuariiformes	Dromaius novaehollandiae	PCR	unknown (but W chromosome-linked)	[49]	w1/k7	Two Z bands (300 and 350 bp) and one W band (150 bp) - Males: 300 and 350; Females 300, 350 and 150; 2% agarose gel
		Casuariiformes	Dromaius novaehollandiae	RT-PCR melting curve	RASEF, TMEM2	[41]	F and R speific for each marker	Expensive
		Casuariiformes	Dromaius novaehollandiae	RAPD	unknown (but W chromosome specific)	[47]	OPY14	Male: 500 bp + 300 bp Female: 1300 bp + 500 bp + 300 bp
		Rheiformes	Rhea americana	nested PCR	unknown (but W chromosome-linked)	[42]	k1/k2 and k3/k4	Males: one amplicon 600 bp not corresponding in length to female amplicon; Female: one female specific amplicon
		Rheiformes	Rhea americana	nested PCR	unknown (but W chromosome-linked)	[42]	k1/k2 and w1/k7	Males: 350 bp; Females: 350 bp + 150 bp + many shadow bands
		Rheiformes	Rhea americana	RT-PCR melting curve	NTRK2, TMEM2, DAPK1	[41]	F and R speific for each marker	Expensive
		Rheiformes	Rhea pennata	PCR	unknown	[50]	w1/k7	Males: 350 bp Z; Females: multi 350 bp Z ? + 148 bp W; 2% agarose gel
		Struthioniformes	Struthio camelus	Multiplex PCR	unknown	[51]	SSF/SSR + VIAS-OS14	SS in males: no band; SS in females: 648 bp; VIAS-OS14 amplicons 209-245 bp in both sexes
		Struthioniformes	Struthio camelus	Multiplex PCR	unknown	[51]	OSFES + VIAS-OS14	OSFES in males: no band; OSFES in females: 432 bp; VIAS-OS14 amplicons 209-245 bp in both sexes
		Struthioniformes	Struthio camelus	Multiplex PCR	unknown	[52]	SS1/SS2 + L014a/L014b	Males: ~ 280 bp; Females: ~ 648 bp + ~ 280 bp
		Struthioniformes	Struthio camelus	Multiplex PCR	unknown	[53]	SS1/SS2 + OSFES + VIAS-OS14f/VIAS-OS14r	Males: amplicon 209-245 bp from control primers; Females: 648 bp + 432 bp + 208-245 bp (form control primers); 2% agarose gel
		Struthioniformes	Struthio camelus	Multiplex PCR	unknown	[54]	SS1/SS2 + L014a/L014b	Males: ~ 280 bp; Females: ~ 648 bp + ~ 280 bp
		Struthioniformes	Struthio camelus	Multiplex PCR	unknown (but W chromosome-linked)	[55]	OstSexOPAJ-13-F/OstSexOPAJ-13-R + 18S-F/18S-R	Males: amplicon about 256 bp (form control primers); Females: 642 bp + 256 bp (form control primers)
		Struthioniformes	Struthio camelus	nested PCR	unknown (but W chromosome-linked)	[42]	k1/k2 and k3/k4	Males: one amplicon 600 bp not corresponding in length to female amplicon; Female: two different amplicons - one of them 380 bp
		Struthioniformes	Struthio camelus	nested PCR	unknown (but W chromosome-linked)	[42]	k1/k2 and w1/k7	Males: 350 bp; Females: 350 bp + 150 bp + many shadow bands
		Struthioniformes	Struthio camelus	PCR	unknown	[56]	Ostrsex-P1/Ostrsex-P2 + 18S-F/18S-R	Males: amplicon 256 bp from control primers; Females: 648 bp + 256 bp from control primers
		Struthioniformes	Struthio camelus	PCR	unknown (but W chromosome-linked)	[57]	932/933 and 932/935	Males: no amplicon; Females: amplicon about ~ 600 bp
		Struthioniformes	Struthio camelus	PCR	unknown (but W chromosome-linked)	[58]	SS1/SS2 + OSM5	Males: 232bp (form control primers); Females: 648 bp + 232 bp (form control primers); 2% agarose gel
		Struthioniformes	Struthio camelus	RT-PCR melting curve	NTRK2, RASEF, TMEM2, DAPK1	[41]	F and R speific for each marker	Expensive
		Struthioniformes	Struthio camelus	RAPD	unknown	[52]	OPD10	Males: many bands but none specific for male; Female: many bands + female specific product about 650 bp
		Struthioniformes	Struthio camelus	RAPD	unknown (but W chromosome-linked)	[57]	UBC411, UBC656, UBC793, OPL-17	Too many amplicons
		Struthioniformes	Struthio camelus	RAPD	unknown	[55]	OPAJ-13	Female: amplicon specific for female about 760 bp and many additional bands for both sexes
		Tinamiformes	Crypturellus boucardii	PCR	spindlin	[59]	SPIN12/SPIN13	Male: 1200 bp; Female: 1200 bp + 1000 bp and in both many additional unspecific amplicons
		Tinamiformes	Eudromia elegans	nested PCR	unknown (but W chromosome-linked)	[60]	k1/k2 and w1/k7	Male: no amplicon; Female: 350 bp
		Tinamiformes	Eudromia elegans	PCR	spindlin	[59]	SPIN12/SPIN13	Male: 1200 bp; Female: 1200 bp + 1000 bp and in both additional unspecific amplicons
		Tinamiformes	Eudromia elegans	qPCR	LPAR1	[61]	Lpar1_1	Z - specific gene - differences between amount of Z chromosomes
		Tinamiformes	Nothoprocta perdicaria	PCR	spindlin	[59]	SPIN12/SPIN13	Male: 1200 bp; Female: 1200 bp + 1000 bp and in both many additional unspecific amplicons
		Tinamiformes	Tinamus major	PCR	spindlin	[59]	SPIN12/SPIN13	Male: 1200 bp; Female: 1200 bp + 1000 bp and in both additional unspecific amplicons
